# Supplementary material for: New insights into bioaugmented removal of sulfamethoxazole in sediment microcosms: degradation efficiency, ecological risk and microbial mechanisms
Source: Microbiome. 2024 Feb 29;12:43. doi: 10.1186/s40168-023-01741-5 (PMC10903153; doi:10.1186/s40168-023-01741-5)
Supplement: Supplementary file 2 — Additional file 1: Table S1. The components of simulated synthetic wastewater. Table S2. The primers and annealing conditions for qPCR. Table S3. Topological properties of the co-occurrence networks. Table S4. The keystone taxa in different treatments based on ASVs’ topological roles. Table S5. Buoyancy densities and bacterial 16S rRNA gene copies of SIP fractions. Table S6. Taxonomy information on SMX-degraders identified by DNA-SIP. [file 40168_2023_1741_MOESM1_ESM.xlsx]

## Sheet: Table S1
Table S1 The components of simulated synthetic wastewater
Nutrient	Concentration (mg/L)
KH2PO4	80
K2HPO4.3H2O	262
Na2HPO4	300
MgSO4.7H2O	20
CaCl2.2H2O	40
FeCl3.6H2O	0.3
CH3COONa	249
NH4Cl	114
pH	7.4±0.1

## Sheet: Table S2
Table S2 The primers and annealing conditions for qPCR
Target gene	Primer	Sequence	Annealing temperature (°C)	Amplicon length (bp)	Reference
Bacterial 16S rRNA	515F	GTGCCAGCMGCCGCGG	57	393	[1]
	907R	CCGTCAATTCMTTTRAGTTT
sadA	386F	GTCGCTCCCCTTTGCATACT	55	286	[2]
	649R	AGACACGTGGTATGTCGCAG
sul1	sulI-FW	CGCACCGGAAACATCGCTGCAC	65	163	[3]
	sulI-RV	TGAAGTTCCGCCGCAAGGCTCG
sul2	sulII-FW	TCCGGTGGAGGCCGGTATCTGG	57.5	191
	sulII-RV	CGGGAATGCCATCTGCCTTGAG
Reference
1. Chen J, Yang Y, Ke Y, Chen X, Jiang X, Chen C, et al. Sulfonamide-metabolizing microorganisms and mechanisms in antibiotic-contaminated wetland sediments revealed by stable isotope probing and metagenomics. Environ Int. 2022;165:107332.
2. Chen J, Ke Y, Zhu Y, Chen X, Xie S. Deciphering of sulfonamide biodegradation mechanism in wetland sediments: from microbial community and individual populations to pathway and functional genes. Water Res. 2023;240:120132.
3. Liu S, Qu H, Yang D, Hu H, Liu W, Qiu Z, et al. Chlorine disinfection increases both intracellular and extracellular antibiotic resistance genes in a full-scale wastewater treatment plant. Water Res. 2018;136:131–6.

## Sheet: Table S3
Table S3 Topological properties of the co-occurrence networks
Network indices	Network B	Network C	Network D	Network E
Total nodes	89	89	88	86
Total links	709	507	548	458
R square of power-law	0.034	0.395	0.388	0.447
Average degree (avgK)	15.933	11.393	12.455	10.651
Average clustering coefficient (avgCC)	0.312	0.266	0.273	0.236
Average path distance (GD)	2.05	2.126	2.038	2.214
Geodesic efficiency (E)	0.553	0.523	0.542	0.507
Harmonic geodesic distance (HD)	1.81	1.913	1.846	1.971
Maximal degree	54	45	59	41
Nodes with max degree	ASV488	ASV473	ASV971	ASV473
Centralization of degree (CD)	0.443	0.391	0.547	0.366
Maximal betweenness	640.871	789.892	862.525	565.609
Nodes with max betweenness	ASV488	ASV473	ASV971	ASV473
Centralization of betweenness (CB)	0.157	0.196	0.221	0.146
Maximal stress centrality	5622	3878	5442	3774
Nodes with max stress centrality	ASV488	ASV473	ASV458	ASV473
Centralization of stress centrality (CS)	1.306	0.926	1.355	0.939
Maximal eigenvector centrality	0.242	0.284	0.283	0.264
Nodes with max eigenvector centrality	ASV488	ASV460	ASV458	ASV473
Centralization of eigenvector centrality (CE)	0.156	0.197	0.197	0.176
Density (D)	0.181	0.129	0.143	0.125
Reciprocity	1	1	1	1
Transitivity (Trans)	0.332	0.219	0.191	0.166
Connectedness (Con)	1	1	1	1
Efficiency	0.828	0.88	0.867	0.885
Hierarchy	0	0	0	0
Lubness	1	1	1	1

## Sheet: Table S4
Table S4 The keystone taxa in different treatments based on ASVs’ topological roles
Treatment	Nodetype	Phylum	Class	Order	Family	Genus	ASV
SMX-free	Connector	Proteobacteria	Alphaproteobacteria	Caulobacterales	Caulobacteraceae	Brevundimonas	ASV663
	Connector	Bacteroidetes	Bacteroidia	Chitinophagales	Chitinophagaceae	Flavisolibacter	ASV204
	Connector	Bacteroidetes	Bacteroidia	Chitinophagales	Chitinophagaceae	unclassified	ASV211
	Connector	Firmicutes	Clostridia	Clostridiales	Clostridiaceae	Clostridium sensu stricto 1	ASV486
	Connector	Proteobacteria	Deltaproteobacteria	Desulfuromonadales	Geobacteraceae	Geobacter	ASV788
	Connector	Proteobacteria	Gammaproteobacteria	Pseudomonadales	Moraxellaceae	Acinetobacter	ASV971
	Module hub	Firmicutes	Clostridia	Clostridiales	Clostridiaceae	Clostridium sensu stricto 12	ASV488
	Network hub	Firmicutes	Clostridia	Clostridiales	Clostridiaceae	Clostridium sensu stricto 13	ASV489
Non-Inoc.	Module hub	Firmicutes	Bacilli	Bacillales	Bacillaceae	Fictibacillus	ASV460
	Module hub	Firmicutes	Bacilli	Bacillales	Planococcaceae	unclassified	ASV473
	Module hub	Proteobacteria	Gammaproteobacteria	Pseudomonadales	Pseudomonadaceae	Azotobacter	ASV977
Pseu.Inoc.	Module hub	Firmicutes	BRH	uncultured	unclassified	unclassified	ASV480
	Module hub	Firmicutes	Bacilli	Bacillales	Alicyclobacillaceae	Tumebacillus	ASV458
	Module hub	Firmicutes	Clostridia	Clostridiales	Clostridiaceae	unclassified	ASV503
	Module hub	Proteobacteria	Gammaproteobacteria	Pseudomonadales	Moraxellaceae	Acinetobacter	ASV971
Paen.Inoc.	Connector	Proteobacteria	Gammaproteobacteria	Betaproteobacteriales	Methylophilaceae	uncultured	ASV895
	Connector	Actinobacteria	Thermoleophilia	Gaiellales	uncultured	uncultured	ASV146
	Connector	Firmicutes	Negativicutes	Selenomonadales	Veillonellaceae	uncultured	ASV579
	Module hub	Actinobacteria	Actinobacteria	Micrococcales	Micrococcaceae	Paenarthrobacter	ASV99
	Module hub	Firmicutes	Bacilli	Bacillales	Planococcaceae	Lysinibacillus	ASV470
	Module hub	Firmicutes	Bacilli	Bacillales	Planococcaceae	unclassified	ASV473

## Sheet: Table S5
Table S5 Buoyancy densities and bacterial 16S rRNA gene copies of SIP fractions
Group	Label	Fraction	Density	Quant	QuantSD	RelaAbund	RASD
DL	12C	1	1.68	2650000	731000	0.01	0
DL	12C	2	1.69	10200000	9320000	0.03	0.02
DL	12C	3	1.69	45100000	19100000	0.11	0.05
DL	12C	4	1.7	82100000	8370000	0.21	0.02
DL	12C	5	1.71	170000000	2710000	0.43	0.01
DL	12C	6	1.72	72600000	11200000	0.18	0.03
DL	12C	7	1.73	13600000	1850000	0.03	0
DL	12C	8	1.73	1060000	129000	0	0
DL	12C	9	1.74	179000	65800	0	0
DL	12C	10	1.74	1550	1510	0	0
DL	12C	11	1.75	4330	63.1	0	0
DL	12C	12	1.76	6990	3250	0	0
DH	13C	1	1.69	1170000	285000	0	0
DH	13C	2	1.7	2210000	434000	0	0
DH	13C	3	1.7	35800000	1190000	0.05	0
DH	13C	4	1.71	537000000	523000000	0.71	0.69
DH	13C	5	1.71	113000000	18600000	0.15	0.02
DH	13C	6	1.72	61700000	8700000	0.08	0.01
DH	13C	7	1.73	3450000	346000	0	0
DH	13C	8	1.73	1040000	74100	0	0
DH	13C	9	1.74	51000	54100	0	0
DH	13C	10	1.74	13600	4120	0	0
DH	13C	11	1.75	7140	1330	0	0
DH	13C	12	1.75	105	22.3	0	0
EL	12C	1	1.69	1880000	4010	0	0
EL	12C	2	1.69	814000	89300	0	0
EL	12C	3	1.7	12100000	2590000	0.01	0
EL	12C	4	1.7	167000000	23600000	0.19	0.03
EL	12C	5	1.71	565000000	26800000	0.66	0.03
EL	12C	6	1.71	106000000	14600000	0.12	0.02
EL	12C	7	1.72	2940000	438000	0	0
EL	12C	8	1.73	613000	156	0	0
EL	12C	9	1.73	119000	46300	0	0
EL	12C	10	1.74	11800	4430	0	0
EL	12C	11	1.74	8590	5520	0	0
EL	12C	12	1.75	18900	22400	0	0
EH	13C	1	1.69	411000	93500	0	0
EH	13C	2	1.69	1260000	31800	0	0
EH	13C	3	1.7	48100000	4950000	0.16	0.02
EH	13C	4	1.7	121000000	2250000	0.41	0.01
EH	13C	5	1.71	102000000	29500000	0.35	0.1
EH	13C	6	1.72	18700000	1460000	0.06	0
EH	13C	7	1.73	1300000	104000	0	0
EH	13C	8	1.73	132000	31400	0	0
EH	13C	9	1.74	54100	4330	0	0
EH	13C	10	1.74	4910	323	0	0
EH	13C	11	1.75	4190	604	0	0
EH	13C	12	1.76	1830	414	0	0
Noted: Groups D and E represent the treatments respectively inoculated with Pseudomonas sp. M2 and Paenarthrobacter sp. R1, whereas L and H represent the treatments respectively supplemented with unlabeled SMX and 13C-labled SMX. Density: Buoyancy density; Quant: The number of bacterial 16S rRNA gene; QuantSD: Standard deviation of bacterial 16S rRNA gene number; RelaAbund: Relative abundance of …

## Sheet: Table S6
Table S6 Taxonomy information on SMX-degraders identified by DNA-SIP
ASV	Phylum	Class	Order	Family	Genus
ASV7	Acidobacteria	Acidobacteriia	Acidobacteriales	unclassified	unclassified
ASV10	Acidobacteria	Acidobacteriia	Solibacterales	Solibacteraceae	Candidatus Solibacter
ASV99	Actinobacteria	Actinobacteria	Micrococcales	Micrococcaceae	Paenarthrobacter
ASV163	Armatimonadetes	Armatimonadia	Armatimonadales	unclassified	unclassified
ASV176	Armatimonadetes	Fimbriimonadia	Fimbriimonadales	Fimbriimonadaceae	uncultured
ASV269	Bacteroidetes	Bacteroidia	Sphingobacteriales	Sphingobacteriaceae	unclassified
ASV284	Bacteroidetes	Ignavibacteria	OPB56	uncultured	unclassified
ASV286	Bacteroidetes	Ignavibacteria	OPB56	uncultured	unclassified
ASV479	Firmicutes	BRH-c20a	uncultured	unclassified	unclassified
ASV506	Firmicutes	Clostridia	Clostridiales	Clostridiales vadinBB60 group	uncultured
ASV515	Firmicutes	Clostridia	Clostridiales	Family XIII	Anaerovorax
ASV661	Proteobacteria	Alphaproteobacteria	Caedibacterales	Caedibacteraceae	Candidatus Nucleicultrix
ASV664	Proteobacteria	Alphaproteobacteria	Caulobacterales	Caulobacteraceae	Caulobacter
ASV680	Proteobacteria	Alphaproteobacteria	Paracaedibacterales	Paracaedibacteraceae	uncultured
ASV689	Proteobacteria	Alphaproteobacteria	Rhizobiales	Beijerinckiaceae	Methylobacterium
ASV705	Proteobacteria	Alphaproteobacteria	Rhizobiales	Methyloligellaceae	uncultured
ASV717	Proteobacteria	Alphaproteobacteria	Rhizobiales	Rhizobiales	Phreatobacter
ASV722	Proteobacteria	Alphaproteobacteria	Rhizobiales	Xanthobacteraceae	Bradyrhizobium
ASV724	Proteobacteria	Alphaproteobacteria	Rhizobiales	Xanthobacteraceae	Pseudorhodoplanes
ASV734	Proteobacteria	Alphaproteobacteria	Rhodospirillales	Magnetospirillaceae	Magnetospirillum
ASV763	Proteobacteria	Alphaproteobacteria	Sphingomonadales	Sphingomonadaceae	Sphingopyxis
ASV788	Proteobacteria	Deltaproteobacteria	Desulfuromonadales	Geobacteraceae	Geobacter
ASV826	Proteobacteria	Deltaproteobacteria	Oligoflexales	Oligoflexaceae	uncultured
ASV863	Proteobacteria	Gammaproteobacteria	Betaproteobacteriales	Burkholderiaceae	Noviherbaspirillum
ASV891	Proteobacteria	Gammaproteobacteria	Betaproteobacteriales	Methylophilaceae	Methylophilus
ASV1013	Verrucomicrobia	Verrucomicrobiae	Opitutales	Opitutaceae	Opitutus
